# Supplementary material for: Tracking the evolution of alternatively spliced exons within the Dscam family
Source: BMC Evol Biol. 2006 Feb 16;6:16. doi: 10.1186/1471-2148-6-16 (PMC1397879; doi:10.1186/1471-2148-6-16)
Supplement: Additional File 1 — Alignment of Dscam exon 4 homologs. Alignment of sequences found using variants of Dscam exon 4 from Drosophila as queries. ClustalW format, viewable as plain text. [file 1471-2148-6-16-S1.txt]

CLUSTAL W (1.83) multiple sequence alignment


humam_dscam                PVLREPYTVRVEDQKTMRGNVAVFKCIIPSSVEAYITVVSWEKDTVSLVS
mouse_dscam                SVLREPYTVRVEDQKTMRGNVAVFKCIIPSSVEAYVTVVSWEKDTVSLVS
rat_dscam                  SVLREPYTVRVEDQKTMRGNVAVFKCIIPSSVEAYVTVVSWEKDTVSLVS
zebrafish_01               VVLREPYTVRVADQTAMRGSVAVFKCIIPSSVENYITVVSWERDTVPLVS
tetraodon_01               PVLREPYTVRVEDQKAMRGSVAVFKCIIPASVEAYITVVSWEKDTMSINA
human_dscamL               AVFREPYTVRVEDQRSMRGNVAVFKCLIPSSVQEYVSVVSWEKDTVSIIP
mouse_dscamL               TVFREPYTVRVEDQRSMRGNVAVFKCLIPSSVQEYVSVVSWEKDTVSITP
rat_dscamL                 TVFREPYTVRVEDQRSMRGNVAVFKCLIPSSVQEYVSVVSWEKDTVSITP
zebrafish_02               TVFREPYTVRVGDQKYMRGNVAVFKCLIPSAVQENISVVSWEKDTVSIFP
tetraodon_02               VVFREPYTVRVADQRSMRGNVAVFKCLIPAAVQEYVSVVSWERDTVSIVP
frog_01                    -VLREPYTVRVDDQKAMRGNAVVFKCIIPSSVEAYVTVVSWEKDTVSL--
frog_02                    -VFREPYTVRVEDQRAMRGSAAVFKCLTPPSVQEYVSVVSWEKDTVS---
fly_4_01                   -VVPQSYTVNVMDESILRGNSAILKCHIPSFVADFIVVDSWVEDEERVIY
fly_4_02                   -VVKQFFESQVYDEYVIKGNAAIFKCQTPSFVADHIDITDWIDTEGEVFT
fly_4_03                   -VVHQFYQTRVIDEFVLRGNSATLKCLVPSFVADFIDVEGWIDEEGVEIL
fly_4_04                   -VVIQSYESEADNEYVIRGNSVVMKCEIPSYVADFVFVDLWLDSEGRNYY
fly_4_05                   -VVSQFYITEAENEYVIKGNAAVVKCKIPSFVADFVQVEAWVDEEGMELW
fly_4_06                   -VVNQFYGADILMEYVIRGNAAVLKCSIPSFVADFVRVESWIDEEGTELR
fly_4_07                   -VVNQFYEAEIMTEYVIRGNAAVLKCSIPSFVADFVRVESWIDDEGNVLS
fly_4_08                   -VVNQYYEAEVVSEYVIRGNTAVLKCTIPSFVADFLRVEAWVASDGTEYA
fly_4_09                   -VVQQFYESEVNNEYVIRGNAAVLKCSIPSFVADFVQVVSWQDEEGQLYG
fly_4_10                   -VVAQYYDTDVNKAYVIRGNAAVLKCEIPSFVADFVSVVSWHTDQNEDFL
fly_4_11                   -VVSQHYEEDIHKAFVIRGNSAILKCDIPSFVADFVNVISWHSDEKENFY
fly_4_12                   -VVAQYYEADVNKEHVIRGNSAVIKCLIPSFVADFVEVVSWHTDEEENYF
fly_homolog_01             -VVRRQFHVHVENTEVYLGNSALIKCAIPEYVRPYVRVASWHRGEEILLP
fly_homolog_02             -VVAQAYKVDVEVLSAARGCTAILRCVVPTFVKELVRVVSWVHEPAIYIY
mosquito_4_01              -VVSQYYEVDVNKEHVILGNSAIFKCLIPSFVADFVDVVSWTSGDDEEET
mosquito_4_02              -VIAQYYDVDVNKEYAIRGNAVLMKCQIPSYVADFVKIVSWHTDTNDSFY
mosquito_4_03              -VVQQYYDSEVNNAYVIRGNSAILKCSIPSFVADFVAVVSWNDDAGNVYQ
mosquito_4_04              -VVNQYYEAEVVSEYVIKGNTAVLKCNIPSFVTDFVKVESWIGSDGSLYN
mosquito_4_05              -VINQHYGADILMEYVIRGNSAILKCSIPSFVSDFVRVEAWIDEENNELV
mosquito_4_06              -VINQHYQPEILTEYVIRGNSAILKCSIPSFVSDFVRVESWIDEEGNELV
mosquito_4_07              -VVNQYYQTGSEDEYIIRGNSAILKCKIPSFIADFVFVETWLDSDGNEYH
mosquito_4_08              -VVNQFYQTDGETDYAIRGNSAILKCKVPSFIADFVHVEAWIDNDGIEYH
mosquito_4_09              -VVNQYYVTEAENEYIIRGNSAILKCKIPSFIADFVSIDAWIDDSGEEYN
mosquito_4_10              -VVIQSYEAEADNEYVIRGNSAIMKCEIPSFVSDFVAVDLWSDSDGNEYY
mosquito_4_11              -VVHQHYQIRVNDEFVLNGNAAILKCLVPSFLQDFITIESWDIDDQTVMI
mosquito_4_12              -VVHQYYQTRLTDEFVLNGNAAILKCLIPSYISDFVFVDAWLTDEGEEYL
mosquito_4_13              -VIHQFYNTRVIDEYVLNGNAGILKCLIPSFVSDFISVTGWLADDGTEIE
mosquito_4_14              -VVNQYYEAQVYDVFVIRGNTALFKCQIPSFVADHVEIIEWTATDGTSFK
mosquito_homolog_01        -VVRQPYEVKVESTDVTLGNTAFLKCFVSSHVREFVHVSSWFGEKEMLLP
mosquito_homolog_02        -VVAQAYKVDVEVLAASRGCTAILRCVVPNFVKELVRVVSWVQEPAFYIY
honeybee_4_01              -VVAQYYDTDVNKEYAIRGNSAILKCVVPSFVADFVKVLSWHTDQGEEFV
honeybee_4_02              -VVHQYYQSEVNNEYVIRGNAAILKCSIPSFVAEFVQVVGWQDDQGNSFN
honeybee_4_03              -VVTQYYEAEVVSEYVIRGNAAILKCTIPSFVAEFVSVDSWVGSDGSTFK
honeybee_4_04              -VVTQPYQPEILTEYVIRGNSAILKCSIPSYIAEFVTVEAWIREDGEVYI
honeybee_4_05              -VVSQFYVTEAENEYVIRANSAIMKCKIPSFVSEFVQVDQWVADDGTVYT
honeybee_4_06              -VVQQFYETRVIDEFVLRGNTATLKCLVPSFVADFVDVIEWLAVEDGST-
honeybee_4_07              -VVAQYFEVQVYDQFAIRGNAAIFKCQVPSFVADHVDVVGWIDSNGG---
honeybee_4_08              -VVGQRYAVNVMDEHVLRGNAAIIKCHIPSFVAEFVEVDSWIEDETTEIY
honeybee_4_homolog_01      -VVNQRYDPEVQCPGGFLGNNVLMRCNVPSFVRDHVTITSWLQEPSFNIY
                            *. . :           .    .:*  .  :   : :  *         

humam_dscam                GRLCV---------------------------------------------
mouse_dscam                GRLSA---------------------------------------------
rat_dscam                  GRLSA---------------------------------------------
zebrafish_01               GRTLA---------------------------------------------
tetraodon_01               ESKSP---------------------------------------------
human_dscamL               GKKRP---------------------------------------------
mouse_dscamL               GKESW---------------------------------------------
rat_dscamL                 GREYAW--------------------------------------------
zebrafish_02               GKTLL---------------------------------------------
tetraodon_02               GRNTW---------------------------------------------
frog_01                    --------------------------------------------------
frog_02                    --------------------------------------------------
fly_4_01                   PQEDIAESGKFTD-------------------------------------
fly_4_02                   KNITGRSPSLVDLCRFLSYMNGDPLSDASFILMI----------------
fly_4_03                   RPLPDDSVGNHYDFRH----------------------------------
fly_4_04                   PNNAAETGTWPGFFAVALSGSSIAIQKPIP--------------------
fly_4_05                   RNNATDAYGTVQAKHTASVKCSTRSQQPLP--------------------
fly_4_06                   PSENYGITAESKILATATLCGGFVPIPSYIQLFYIFPLLHTFA-------
fly_4_07                   FSDNYGARQRCSSSSFMLNFHQLHSQ------------------------
fly_4_08                   PEEDFGTVPHR---------------------------------------
fly_4_09                   SLGDQQGTGTHAL-------------------------------------
fly_4_10                   PGSEYGLLANFLITFWASYTYIGFVQLRAT--------------------
fly_4_11                   PGTEYGV-------------------------------------------
fly_4_12                   PGAEYGAIRAADAGR-----------------------------------
fly_homolog_01             DLSDVGE-------------------------------------------
fly_homolog_02             PSLQGGKLTLSSLCQKPKGNATMRSSAQL---------------------
mosquito_4_01              HVYSADAYG-----------------------------------------
mosquito_4_02              ANSTDEGLLCSSRNLQF---------------------------------
mosquito_4_03              QLDNRTAQSAELEVGSCLRLRAFLAGKFRPKFPSSLVKAFPVSFLCWLLL
mosquito_4_04              ASSFDTGTSQGSSS------------------------------------
mosquito_4_05              HSENYG--------------------------------------------
mosquito_4_06              QSESYGTYC-----------------------------------------
mosquito_4_07              YQGTDDSNGDCRGRGIGLASVSTALTSHSHLPKSL---------------
mosquito_4_08              SGEQDYGCLFTLVRF-----------------------------------
mosquito_4_09              QATNSEQLG-----------------------------------------
mosquito_4_10              PG--AEPSGNGRRGNSTPRGHVRLRLRPSSGS------------------
mosquito_4_11              DADESTNGWSCFGTVVHRA-------------------------------
mosquito_4_12              PVTDGDFGNFELQDR-----------------------------------
mosquito_4_13              MDDSTGTRG-----------------------------------------
mosquito_4_14              KDETFGNFYT----------------------------------------
mosquito_homolog_01        GRSDIGEPPAAAAQPVQP--------------------------------
mosquito_homolog_02        PSLQGGKINRLPGKVLF---------------------------------
honeybee_4_01              PGDDYG--------------------------------------------
honeybee_4_02              PDEKNG--------------------------------------------
honeybee_4_03              PTNDYG--------------------------------------------
honeybee_4_04              PEDPA---------------------------------------------
honeybee_4_05              GG--EDYG------------------------------------------
honeybee_4_06              --------------------------------------------------
honeybee_4_07              --------------------------------------------------
honeybee_4_08              PSTDYG--------------------------------------------
honeybee_4_homolog_01      PSTMGG--------------------------------------------
                                                                             

humam_dscam                -------
mouse_dscam                -------
rat_dscam                  -------
zebrafish_01               -------
tetraodon_01               -------
human_dscamL               -------
mouse_dscamL               -------
rat_dscamL                 -------
zebrafish_02               -------
tetraodon_02               -------
frog_01                    -------
frog_02                    -------
fly_4_01                   -------
fly_4_02                   -------
fly_4_03                   -------
fly_4_04                   -------
fly_4_05                   -------
fly_4_06                   -------
fly_4_07                   -------
fly_4_08                   -------
fly_4_09                   -------
fly_4_10                   -------
fly_4_11                   -------
fly_4_12                   -------
fly_homolog_01             -------
fly_homolog_02             -------
mosquito_4_01              -------
mosquito_4_02              -------
mosquito_4_03              ILRLFLH
mosquito_4_04              -------
mosquito_4_05              -------
mosquito_4_06              -------
mosquito_4_07              -------
mosquito_4_08              -------
mosquito_4_09              -------
mosquito_4_10              -------
mosquito_4_11              -------
mosquito_4_12              -------
mosquito_4_13              -------
mosquito_4_14              -------
mosquito_homolog_01        -------
mosquito_homolog_02        -------
honeybee_4_01              -------
honeybee_4_02              -------
honeybee_4_03              -------
honeybee_4_04              -------
honeybee_4_05              -------
honeybee_4_06              -------
honeybee_4_07              -------
honeybee_4_08              -------
honeybee_4_homolog_01      -------
                                  
