# Supplementary material for: Tracking the evolution of alternatively spliced exons within the Dscam family
Source: BMC Evol Biol. 2006 Feb 16;6:16. doi: 10.1186/1471-2148-6-16 (PMC1397879; doi:10.1186/1471-2148-6-16)
Supplement: Additional File 2 — Alignment of Dscam exon homologs. Alignment of sequences found using variants of Dscam exon 6 from Drosophila as queries. ClustalW format, viewable as plain text. [file 1471-2148-6-16-S2.txt]

CLUSTAL W (1.83) multiple sequence alignment


fly_homolog_01           EPVGSVGPKVEIKD---KVGIFVAKSNSSLALLCPAQSYPIPAFR
fly_6_21                 -PVGSVGPKVEIKD---KVGIFVAKSNSSLALLCPAQSYPIPAF-
fly_6_19                 -PVGSVAPKVDMHD---KMDFTIRSSNRSLNLFCKAQGFPMPAF-
fly_6_20                 -PVGSVAPKVDMQD---KFGVNIRQANNSLNLLCKAQGYPMPAF-
fly_6_15                 -PVGSVAPKVDTRD---EFTFARTRMGASKALICPAQSYPMPFF-
fly_6_16                 -PVGSVAPKVDIKD---EINYARVGQDRSLAIVCPAQSYPVPAFR
fly_6_17                 -PVGSVAPKVDPND---RIKWVDKPRGSSLNLLCPAQSFPMPSAR
fly_6_18                 -PVGSVAPKVDVKD---RITWLDKPMGQALSLLCPAQSYPMPVY-
fly_6_09                 -PVGSVRPKVNPQD---KHQFIDVELASSYSLLCMAQSYPTPSF-
fly_6_10                 -PVGSVKPKINVQD---KLQTREISQGIGIALLCPAQSYPIPAH-
fly_6_22                 -PIGSVAPRVNRKD---EFNHDRIKSSKTISIQCPAQAFPVPVY-
fly_6_24                 -PVGSVAPRVNKKD---GFSHDSIRQDRTIAIFCPAQAYPVPFY-
fly_6_23                 -PVGSVAPKVNKND---EFSHDRIAIGGMVALRCPAQSFPVPVY-
fly_homolog_02           EPVGSVSPQLSGNGNQEHITLTRVPKMGSVTLMCPAQAYPVPFFR
fly_6_04                 -PVGSVSPQLSGNGNQEHITLTRVPKMGSVTLMCPAQAYPVPFF-
fly_6_25                 -PVGSVQPKISVGE---RRKDAEVPKHGDLSIFCPAQSYPVPAF-
fly_6_26                 -PVGSVGPKISVGE---RLRDAGAPSKSTLTLFCPAQSYPVPSF-
fly_6_27                 -PVGSVAPKISVEN---RLKNAEARIGSTFTLFCPGQAYPVPFF-
fly_6_47                 -PVGSVSPKISGG----RLQEITKSAATDLAILCLGQSFPTPAF-
mosquito_6_04            EPVGSVAPKISGD----RLQEMRVTSAQDFAILCLGQAYPTPAFR
mosquito_6_14            EPIGSVPPKISGG----LLQEMKVKSGADFAILCLGQSFPMPSFR
mosquito_6_23            EPIGSVPPKIAGH----HLQDLLVKAGNDFAILCLGQSYPTPNF-
fly_6_48                 -PIGSVAPTISGD----RLQEQTRKLGHSFSILCQGQAYPHPVF-
mosquito_6_08            EPVGSVGPKVSGG----RLQEMIVEMNTTFALLCLAQSFPVPVFR
fly_6_06                 -PVGTVSPKISTGE---DFKHLKGKSSQDLSILCPAQAYPQPFF-
fly_6_07                 -PIGSVSPKISNSD---DLKHVKVKRLLSLSLLCPAQAYPQPIS-
fly_6_08                 -PVGSVAPKLN-FLER--FKMMQIQSGTSFNIQCPVQSYPMPVF-
fly_6_12                 -PVASVPPKLN-LLER--VRTMEVSVGTKYAMQCPGQAFPVPIN-
fly_6_13                 -PIGSVPPKINNINDK--FQLMQVKLESSFAMQCPGQAYPVPVV-
fly_6_14                 -PIGSVPPKITSLHDK--FQVLQVKLAEDFSMQCPGQAYPVPIV-
fly_6_03                 -PVGSIGPRLTSGD---ESRILRVYLAASATLLCPAQAYPVPFF-
fly_6_28                 -PVGSVGPRLTSGD---KTRNVDISLAGSGTLLCPAQAYPVPFF-
fly_6_05                 -PVGSVGPKLTSGD---DSRTVRIRQEDSVTLLCPAQAYPVPVY-
mosquito_6_03            EPIGSVAPRLTSGD---AMRVQVERVTANATLLCPAQSFPVPAFR
mosquito_6_18            EPLASVAPRLTSGD---KSRNVDIREAHNVTLLCPAQSFPVPAYR
mosquito_6_06            EPVGSVAPRLTSGD---ESRKLLVQRDANVTMLCPAQSFPVPVFR
fly_6_02                 -PIASVGPRLLSGN---DIKVLQFSASQASTLLCPAQSYPVPVF-
fly_6_01                 -PVGRVSPKFPNTLTSSSFTG---DEGSSQTLLCPAQAYPAPLF-
honeybee_6_39            -PAGRVSPKFPKSAKSDAFEV---ASGAVVSLLCDAQAFPAPAF-
mosquito_6_12            EPLGRVSPKLDSTSKIVTAEV---RRSNTIALLCSAQGYPIAVFR
honeybee_6_42            -PVGSSPPRLPPRSKFDGLAK---VQGQGLTLLCEAQASPPPLY-
honeybee_6_45            -PSG----RTGPKGTGDGLNKYRGVEGESLALACAAQGFPAPIS-
honeybee_homolog_01      EPVAGAKPKFPMTENSRTLTTYTVSRDQPLTLPCPAQAFPVPVFR
honeybee_6_15            ----GAKPKFPMTENSRTLTTYTVSRDQPLTLSCPAQAFPVPAF-
honeybee_6_08            -PVAATKPKFPMTENSR---TYTVHLGQPLTLLCPAQAFPVPAF-
honeybee_6_07            -PMGSARPKFPTVDNSR---GFVSSLSQPLTLLCPAQGFPVPWH-
honeybee_6_13            -PVGFAKPKFSTIDKSR---TFEARQGRGVTLQCPAQAYPVPIF-
fly_6_33                 -PVGGKAPTLLSNDIKRSWIERML--STNLALFCPAQGFPVPAF-
fly_6_39                 -PVGFKAPSFPS-VASTFTIQSPK--KSELALTCEAQSYPVPIF-
fly_6_35                 -PISAKAPVLAV-DTKWSGIERHR--DMDIVLLCPAQAYPVPIS-
mosquito_6_10            EPIGAKPPVLSS-DSKKIWMERRM--NSSVVFFCPAQAYPVASFR
honeybee_6_35            -PVGSKAPSILG-E-KGSLMERRT--RADIVILCQGQAYPVPTF-
honeybee_6_28            -PVGSKAPAFTG-TLKGGWMETEG--DSHVVLLCPAQGFPVPTY-
honeybee_6_29            -PVGSKAPAFTG-TLKGVWMEAKG--DTHAVLFCPAQGYPVPSF-
honeybee_6_30            -PVGSKAPAFTGGDVKGVWLQKGA--GSSAVLPCPAQGYPVPSY-
honeybee_6_31            -PVGSKAPALMG-IVRGIMLQIQA--ESSVVIFCPAQGYPVPSF-
honeybee_6_33            -PVGSKAPALTG-DLKGGWKEKAY--ESTVVLFCPAQGYPVPSF-
honeybee_6_34            -PIGSKAPALTG-EMKRGWKEIGA--RSSVVLTCPAQGYPVPNS-
honeybee_6_32            -PIGTKAPAFTS-ELRGGWLRKGA--RSSAVLSCPAQAHPVPTF-
fly_6_36                 -PVGAKAPTFSLEYKLIEVQKSK---GTAFALLCQAQAFPVPII-
fly_6_46                 -PVGAKAPTFSGESKSFTFVKEI---STSFALLCQAQAFPVPII-
fly_6_40                 -PVGAKAPTFSSDSKGSIFERSI---KASFALLCQAQAFPVPII-
mosquito_6_13            EPVGSKPPTFSSESKGSIFDKAA---NSSFALLCQAQAFPVPIMR
mosquito_6_22            EPIGSKAPTFSSDSMGSIFRRNR---HTNFALLCQAQAYPVPITR
fly_6_45                 -PVSAKGPTFASDMKSYTFVRHF---GQSFALLCQAQAYPVPLI-
fly_6_42                 -PIGARAPTFSTDSNSFSYTRSV---GQSFALLCQAQAYPVPIM-
fly_6_43                 -PIGARAPTFSTDSIVFSYIRPV---GQSFALLCQAQAYPVPAM-
fly_6_41                 -PIGARAPSFSSDYNSFSYARVV---DQSFAMLCQAQAFPLPIM-
mosquito_6_07            EPIGSKAPTFASDENSRSYTKMS---NHSLALFCQAQAFPVPITR
mosquito_6_24            EPIGSKAPTFPSDARSITYNKPS---NTSLALFCQAQAFPVPISR
mosquito_6_16            EPIGLKAPSFASALLSGSFKYPS---NTTFALFCQAQAFPVPITR
mosquito_6_25            EPIGLKAPTFSSASLSSTFKLPS---SSTIALFCQAQAFPVPITR
mosquito_6_20            EPIGLKAPSFSTTARSSSFVEAS---NRTLALFCQAQAYPVPITR
mosquito_6_09            EPIGSKAPTFSFDSKTFTFMKPS---NTSVALFCQAQAYPVPITR
mosquito_6_19            EPIGSKAPTFSFDSK--TFMKPS---NTSVALFCQAQAYPV----
mosquito_6_11            EPIGSKPPSFSFDYKKLYFVKPS---NSNIALFCQAQAYPVPVTR
mosquito_6_26            EPIGSKPPTFSTDSKISMFVKPS---DSVVALFCQAQAYPVPVTR
mosquito_6_30            EPIGSKAPTFPSDSGTSSFKKPA---NSTITLLCQAQGFPVPITR
fly_6_44                 -PVGSKAPTFATASKISSLLGSS---SSDIVLLCQAQAFPVPYTR
mosquito_6_05            EPIGSKAPSLSSEAIAVVRAAS----NATMALLCQAQAFPVPVFR
mosquito_6_28            EPIGSKSPSFSNDAVTVAVKAAR---NTSIALTCQAQAFPVPVFR
mosquito_6_01            EPIGSKSPSFSTDAMAFVRNSV----NGTVALLCQAQAFPVPIFK
mosquito_6_02            EPIGSKVPSFGSNIMTYLDVRV----NYSVGLLCQAQAYPVPIFK
mosquito_6_15            EPIGSKGPSFATHSMNYVDSLL----NQTVALLCQAQAYPVPVFR
mosquito_6_21            EPIGSKAPSFSSSVITIMMTQM----NSSVALLCQAQGYPTPVFR
fly_6_37                 -PIGSKAPSVPTGVMVFQQQVPL---LSTFAMLCQAQAFPVPVF-
fly_6_38                 -PIGSKAPAVPTGVLAFQQNVPI---HSIFAMLCQAQAFPVPIY-
honeybee_6_36            -PVQSKAPSV-TGDAKRWQKTRA---AAGFAIQCQAQGHPVPMF-
honeybee_6_18            -PVGFKSPIFSTDNSLSKYARRE---GTSVVLACSAQGFPVPTT-
honeybee_6_21            -PVGFKSPIFSSDDSLSKYARRR---GTSVVLACSAQGFPVPTS-
honeybee_6_20            -PVGFKSPIFSNDLTLSAYARRE---GTSVVLACNAQGFPVPTT-
honeybee_6_19            -PIGSKSPIFSNDLSSTAYARRN---GTSVVLACNAQGSPVPTT-
honeybee_6_23            -PVGSKAPAFAGDQKLSLLVRRA---NTDVSLPCNAQGHPTPVY-
honeybee_6_24            -PMGIKAPAFLGDVKSFLLVRRS---GTKVSMPCNAQGHPVPVT-
honeybee_6_22            -PVAARSPRFTSDDLSRTIGRSV---GQPVPIFCAAQGSPAPTT-
honeybee_6_38            -PVGSKAPAFQSDAKSVTYLRAA---RSSVAITCAAQASPPPTH-
mosquito_6_17            EPIGFKAPSFSNDAALFVSRVEA---GERLTLLCNAQAFPVPVYR
mosquito_6_27            EPVGFKPPSFNNDASQFALSWEI---GTRITLLCNAQAFPVPVYR
honeybee_6_26            -PVASRKPKFSSDAKLSWYERVI---GQHLTLLCPAQGFPVPSH-
honeybee_6_27            -PVASKKPKFSSDTKLTWYERVI---GQHLTLFCPAQGFPVPSH-
honeybee_6_25            -PVASKKPKFSSDAKKSWYDRVV---GQDLTLFCPAQGFPVPSH-
honeybee_6_37            -PLGAKGPKFSSDDRVNSFVRAA---GGSSTLLCPAQGFPVPSF-
honeybee_6_01            -PVGSVRPKFPSMDNINGLSTES---KADLPLLCPAQGFPVPVH-
honeybee_6_04            -PVGSVRPKFPSVSNINGLTVLT---DGTLPLLCPAQGFPVPSH-
honeybee_6_06            -PVASARPKLSTTINLIGLATNT---NGSLPLFCPAQGFPLPSY-
honeybee_6_02            -PVGSVRPRIPSTDDVRGLRSAA---NGSQALICPAQGFPVPSN-
honeybee_6_03            -PVGSVRPKFPTIDDSRSFRTTN---DGSVTLLCPAQGYPALVF-
honeybee_6_05            -PVGSVRPKFPTIDDTRGFRTMK---DGPATLLCAAQGFPVPVY-
honeybee_6_09            -PVGSSRPKFPSLADSQTFRVAL---GGAMTLLCPAQAFPVPAF-
honeybee_6_10            -PVASTRPKFPSLADLQAFKMAL---GGAMTLLCPAQGFPVPSY-
honeybee_6_12            -PASSSRPQFPSVNDVG-LRVAK---ATGFSLLCPAQAFPVATF-
honeybee_6_11            -PASSTRPQISGPTDLLRFSASS---RKSVTLLCPAQGFPVPVY-
honeybee_6_40            -PVNGAKPRVASTSKYDVLTSHA--DGPVT-MLCPAQGHPLPAF-
honeybee_6_41            -PVSGAPPKVPATAKITVLSLPA--RGSVA-ALCQAQAHPLPIF-
fly_6_29                 -PISGAAPRVALIQKTNIEYVRL--GEIVS-IMCPAQGFPVPAF-
fly_6_31                 -PVSSTAPKVPPLQSRPMIVPG---HTDLS-ILCPAQGYPAPSF-
fly_6_32                 -PVSSSPPKINTLTYKPNIVES---MASTA-ILCPAQGYPAPSF-
fly_6_34                 -PISSSAPRTPALVQKPLELMV---AHTIS-LLCPAQGFPAPSFR
mosquito_6_29            EPVSSTAPKTPSLTQKPIFADP---NSDLA-LLCLAQGFPAPNFR
fly_6_30                 -PISSAVPKVVSLAKFDMKTYSG--SSTMA-LLCPAQGYPVPVF-
honeybee_6_14            -PVSSSKPKLTALDVKSTNPSTA--TGTVTTLLCPVQGFPVPAF-
honeybee_6_17            -PTSSSKPKLPYVRKVEFME-GR--NGDASCLTCPVQGYPVPIS-
honeybee_6_16            -PVSSAKPKFTNADIKVVRP-TA--SSASVSMTCPAQGFPVPVTR
honeybee_6_43            -PRTTMRPNVRDNDVTGLKRDVLVDR--TVGLSCPVQGFPAPTF-
honeybee_6_44            ---GTSKIAPRTSGKKFEREVVLAARGQDVALSHSLQGFPVPLA-
mosquito_homolog_01      --HSCFSRYRQRCVLRFISMWFCEAMSLSFSLEQPTQS-------
fly_6_11                 --HCCLSDY----SIRFIGMWFLSQLRPMIVLKCPSQTYPLPAC-
                                                             *        
