# Supplementary material for: Tracking the evolution of alternatively spliced exons within the Dscam family
Source: BMC Evol Biol. 2006 Feb 16;6:16. doi: 10.1186/1471-2148-6-16 (PMC1397879; doi:10.1186/1471-2148-6-16)
Supplement: Additional File 3 — Alignment of Dscam exon 9 homologs. Alignment of sequences found using variants of Dscam exon 9 from Drosophila as queries. ClustalW format, viewable as plain text. [file 1471-2148-6-16-S3.txt]

CLUSTAL W (1.83) multiple sequence alignment


human_dscam         --PPFIQPFEFPRFSIGQRVFIPCVVVSGDLPITITWQKDG-----------RPIPGSLG
mouse_dscam         --PPFIQPFEFPRFSIGQRVFIPCVVVSGDLPITITWQKDG-----------RPIPASLG
rat_dscam           --PPFIQPFEFPRFSIGQRVFIPCVVVSGDLPITITWQKDG-----------RPIPASLG
human_dscamL        -------------ASIGQLLYIPCVVSSGDMPIRITWRKDG-----------QVIISGSG
mouse_dscamL        -------------ASIGQLLYIPCVVSSGDMPIRITWRKDG-----------QVIISGSG
rat_dscamL          -------------ASIGQLLYIPCVVSSGDMPIRITWRKDG-----------QVIISGSG
dog_01              --PPFIQPFEFPRFSIGQRVFIPCVVVSGDLPITITWQKDG-----------RPIPASLG
dog_02              -------------ASIGQLLYIPCVVSSGDMPIRITWRKDG-----------QVIISGSG
frog_01             --PPFIQPFESQRFSIGQRVFIPCVVVSGDLPITITWQKDG-----------RPIPASLG
frog_02             -------------ASIGQLLYIPCVVSSGDMPIRITWRKDG-----------QVIVSGSG
fugu_01             --PPYIQPFEFQRFTIGQRVFIPCVVMSGDRPLDITWQKDG-----------RPIPVSLG
fugu_02             ---------------VGQRVFVPCVVMSGDQPVFITWQKDG-----------RPIPASLG
zebrafish_01        --PPLIQHSDSQSASIGQRVFIPCVVISGDLPMSITWHKDG-----------RPINASLG
tetraodon_01        -----------------------CVVASGDMPIRITWRKDG-----------QEIVPSSG
worm_01             --PTIIESPHTVRVNIERQVTLQCLAVG-IPPPEIEWQKGN------------VLLATLN
fly_9_9             PPQVLPFSFGESAADVGDIASANCVVPKGDLPLEIRWSLNS---------APIVNGENGF
mosquito_09         -PQIMPFEFGDEPFDSSSTVSINCVVSKGDTPIMIEWLLN--------GNRVTTN--DGI
honeybee_10_09      APEIVAFDIGEGPANWGDTVTATCTVVKGDHPIQIEWALNG--------EPISRN-HYDI
fly_9_01            PPQVVPFDFGEETINMNDMVSATCTVNKGDTPLELYWTTAPDPTTG--VGRLMSN--DGI
fly_9_2             LPQIVPFDFGEETVNELDMVSASCTVNKGDLPIDVAWTKN--------GGRVYTN--DGI
fly_9_3             LPQVVPFDFGEESINELDMVSASCTVNKGDLPVDIYWTKN--------GGRVYTN--DGL
fly_9_4             LPQIMPFDFGEDVINELDMVSAYCTVNRGDLPVDIAWTKN--------GGRIYTN--DGL
fly_9_5             PPSIAPFSFGDDPVNTGENAGVQCMVQKGDVPITIKWTLNS---------RPIINGEEGI
fly_9_6             PPHVLPFSFGSEVFNMGDVLSITCVVLKGDLPLRIHWTLNG---------EPVATGVNGF
fly_9_7             APQISPFSFGDEPLNRGEVASVNCVVPKGDLPLDIYWTLNS---------ALIVNGEMGF
fly_9_8             PPQIQAFDFGSEAANTGEMAGGFCMVPKGDLPMEIRWTLNS---------APIITGEHGF
fly_9_10            PPQVMPFVFGEEPSNYGDSTAVQCMVFKGDTPLQLHWTLNG---------QPITNEHVGI
fly_9_11            PPQIRPFDFGDEASNSGETMGIQCTVIKGDLPINITWVLNN---------HTLNSGDLDV
fly_9_12            -LPSIHPFSFDAEANEGDSVQLTCHVAKGDLPLRIRWTHNG----------LPLFTHLGV
fly_9_13            LPQIVPFAYED-LINMGDSIDLFCQIQKGDRPIKVHWSFER-----SAGDYGFDQVQPQM
fly_9_14            APKIASFDFGEEPLNYGEPASVQCTILGGDLPMNVTWLLNN-------ATIDSFHDISFS
fly_9_15            LPKISPFNFGEESMSYGEFVNVQCTISGGDLPVNITWTLNN-------KPFEDYLEILTT
fly_9_16            APKIAPFDFGDEPSNFGESASVQCLVTSGDFPVSFAWLFNG-------REIN--ENVYDV
fly_9_17            PPKIAHFDFGDHAVNFEESVSVNCLIYLGDLPMDITWLFNG-------AHIN---AYTGV
fly_9_18            PPKIAPFDFGQSASSFEDSVSVNCLVTSGDLPIDIEWLFGG-------EPIN---FATGI
fly_9_19            PPKITPFSFGEEPANVEDSVSVTCLISTGDLPIDIEWFFNE-------YGIS---SYSGI
fly_9_20            PPKITPFDFGDEPTNFEDSVSVTCLISSGDLPIDIEWFFNE-------YGIS---SYSGI
fly_9_21            PPKITPFDFGDEPTNVEDSVSVTCLISSGDLPIDIEWFFND-------YGIS---SYSGV
fly_9_22            PPKITPFTFGEDPTNVEDSVSVTCLISSGDLPIDIEWLFND-------FGIS---SYSGM
fly_9_23            PPKITPFTFGDEPTNVEDSVSVTCLISSGDLPIDIEWLFND-------YGIS---SFSGM
fly_9_24            PPKLAPFDFGDSPANFEDSVSVSCLVSSGDLPIDIEWLFNG-------ESIS---YASGI
fly_9_25            PPKITPFDFGDAPTNVEDSVSVMCLISNGDLPIDIEWFFND-------YGIS---SYSGI
fly_9_26            PPKITPFDFGAEPTNVEDSVSVTCLISSGDLPIDIEWFFND-------YGIS---SYSGI
fly_9_27            APKIAHFDFGEVAANFEDSVSVNCLVSSGDLPLDIEWMFND-------YPIN---HYSGI
fly_9_28            PPHISPFEFGDEPANFGDSVTVQCTISKGDLPVDITWLFND-------YAIN---EYHGV
fly_9_29            LPQITPFATGSQPTHLGQYITYQCTLTEGDLPLNIRWTFN--------NQPLFNDDDQDI
fly_9_30            LPRIIPFAFEEGPAQVGQYLTLHCSVPGGDLPLNIDWTLD--------GQAIS--EDLGI
fly_9_31            PPKLAPLPVNS-PLYVGDYYQLTCAVVHGDAPFNITWYYNN--------EPAGDLAG--V
fly_9_32            LPQVDQFHFNANGVNGGQAVRVMCMVSSGDLPIDIYWLKDG-----------QPLLRSIY
fly_9_33            PPMLSPLLLSASVCDVGDYVQLTCIASRGSTPIMFEWWLDG--------RQVHDDGNDDV
honeybee_10_01      PPTIQQFSFTKLPMNAGEFANLQCIVPTGDLPLNIRWSYPG----------EEMGGSSGV
honeybee_10_02      GPQLLPIAFNAEVANSGDSVSVPCSILKGDMPMDISWAFNG--------VAIDTSRDPSI
honeybee_10_03      APQILPFAFGDEAASWGELVSVTCSVAKGDQPLEISWAFNG--------TPIGSHHGSDV
honeybee_10_04      APQILQFSFGDDPLNSGEMLSVSCTIVKGDFPVNLTWTFDD--------TPVDSS-RQDV
honeybee_10_05      GPQLAPFTFGDEAANAGEMATVQCAVIKGDLPVRIAWSLNGRR-----VEAGREHEIPDI
honeybee_10_06      PPRIAPFEMADRAVNWGDSVSAVCTVVNGDSPLEISWALDS--------MPIDES---HR
honeybee_10_07      APQIAPFAITEEPANWGDSISVVCAILKGDLPIEISWALNG--------EPIGRD-RSDI
honeybee_10_08      APEIAPFVISERPANWGDTVTATCTMLKGDPPIQIEWALNG--------EPISHD-YSDI
honeybee_10_10      APHIGPFSISDGPANSGDMVSATCSIMKGDFPVEIVWKFNG--------RAIGFN-DPDL
honeybee_10_11      APQIFPFTFGDEPVNSGEAISATCSILKGDFPMDISWAFDG--------TPIDPE-RSDQ
honeybee_10_12      APQIAPFSIGDEPANWGEAVSAVCTIVKGDLPIELAWALNG--------EPISANDRPDI
honeybee_10_13      APQIAPFSINEEPANWGEQISAVCSVLKGDPPIEIRWSLNG--------EPITRSSHPDI
honeybee_10_14      SPQIAPISFGDEPVNAGDLVSVQCVVTKGDSPLEIAWTFDN--------QPIRSD-RMDV
honeybee_10_15      IPKLLPFTFGEKPLNSGQVVTVPCAVVEGDQPLKLRWTLN--------GHSISPH--SGI
honeybee_10_16      APHLQPFTFDEA--NSGDLIIVHCAVVKGDTPISLKWLFE--------GRHLEVG--DGV
honeybee_10_17      LPRISPFDFGDQPIYAGQAAQLACMVATGDTPIDIAWTHED----------RPLSQFMGY
mosquito_01         ---------------------LICFQFSAHFPPLHRWYKYIEG---------TQQKKAVV
mosquito_02         -PLAAKIEPRTQTVDFGRPAVFTC-KFSGNPIKTVSWMKDG-------------------
mosquito_03         -PPIIREAFPEETRHPGPSVFLKCVAGGNPTP-EISWELDGK------KITNSERYQVGQ
mosquito_04         -PQIVPFGFGEDQINQFDMVSTMCTVNKGDMPIEIAWEFTPTFPSPGKARKLYTN--DGI
mosquito_05         -PQIVPFDFGEDAVFAMDMVSATCTVNKGDLPIDIVWLLN--------GHKIYSN--DGI
mosquito_06         -PQIVPFDFGSEEIFSLDTVSVSCTVSKGDSPVDIRWQFN--------GNHLTTN--NGV
mosquito_07         -PHMLPVEFGSDIIFLNDMVTSSCTVNKGDFPIDIFWRFN--------GRRIASE--DGI
mosquito_08         -PQIMPFEFGDEPFDSSSTVSIQCVVSKGDTPIMIEWLFN--------GNRVTTN--DGI
mosquito_10         -PQIMPFEFGDEPFDSSSTVSINCVVSKGDTPIMIEWLLN--------GNRVTTN--DGI
mosquito_11         -PQIMPFEFGDEPFDSSSTVSVQCVVTKGDVPIDIGWMFN--------GRRISSN--DGI
mosquito_12         -PIILPFEFGEEAFDSGSTASVSCIVTKGDTPIDISWMFN--------GRRITLD--EGI
mosquito_13         -PLILPFEFGEEAFDTGSTASVSCIITKGDVPIDIGWSFN--------GRRLAAN--DAI
mosquito_14         ----------------GSTVSVSCIVTKGDAPIDISWMFN--------GRRLSSN--DGV
mosquito_15         -PIILPFEFGDEPFDTGSTASVSCIVTKGDTPIDISWLYN--------GRRIATN--DGI
mosquito_16         -PVILPFEFGEEALDEASMATVNCAVTKGDTPLSFSWLFN--------GQDVVLG-DSGI
mosquito_17         ------------------TSTVSCAVIKGDTPIEINWMFG--------GETLGTE--DGI
mosquito_18         -PVLLPFEFGDEPADVLSTTMVSCAVAKGDTPLAIEWLFQ--------GRKIEAS--NEI
mosquito_19         PPILLPFEFGDEPADMASTTTISCAVAKGDTPIEISWMFD--------DSMIFSN--DGI
mosquito_20         PPILLPFEFGEEPSDIHSTTTVSCAVAKGDTPIEINWMFN--------GSKIFSN--DGI
mosquito_21         -PIIMPFEFGDEPFDIYSTTTVSCAVTKGDSPIEIIWLFN--------DYRLRTS--DGV
mosquito_22         -----------------SATTVSCAVTKGDLPITIAWLFN--------DRQIHSG--DGV
mosquito_23         -----------------SAVTISCTVTKGDLPINITWTFN--------GQAILTG--ESI
mosquito_24         -PYIMPFEFGDEPFDTSSMTTVSCAVTKGDMPIEIVWSFN--------GQPLYTDGDSGV
mosquito_25         PPSITPFFFGEEPLNSGESTAVNCMVFKGDAPLEIRWYMNG---------NQLPTNENGV
mosquito_26         -PTIMQFSFGEEILNTGDSVAVNCMVVKGDSPLEIRWYLNN---------VPISSENEGI
mosquito_27         -------------VDSEESVQVTCHASKGDLPIEISWQFNG----------RPIRISSNI
mosquito_28         -------------------VTVQCAATVGDLPIDIEWLHD--------GQLVSRSNDYGI
mosquito_29         PPKIFPFSFGDDPMNEGDSGSVQCNVPSGDLPFGIRWYFNG-------AVIE---DLA-T
mosquito_30         PPKIVPFSFGDETMNSGDSGSVQCNVLSGDFPLSIRWYFNG-------YLID---DHT-V
mosquito_31         PPKIAPFTFGDEPLNYGDSALIYCSITSGDFPIKIQWYLNE-------VAVDQLDPFYNI
mosquito_32         PPKIAPFVFGEDALNYGDSASVQCSVISGDMPIMIEWLFNN-------ASISKASFSDSV
mosquito_33         PPKILPFSFGADPMNYGESASIQCSVISGDFPMTIDWLYEG-------RAISTIDSLHGI
mosquito_34         PPKISLINTGENPTFVDEFFQIICTVVHGDLPVDFVWLFNG-------EVNLHSKHVPGV
mosquito_35         -PPRWILEPTDKAFAQGSNAKVECKADGFPKP-QVTWKK---------------------
mosquito_36         -----------------------------DTPGEYKDLRSN-------------------
mosquito_37         -PPEFVEKLRNQTARRGEPSVLQC-EAKGEKPIGILWNMNN-----IRLDPKSDNRYTIR
mosquito_38         -----------------EDAKLPCLAVG-SPAPEITWKIKG------------VEFVPN-
                                                                                

human_dscam         VTIDNIDFTSSLRISNLSLMHNGNYTCIARNEAAAVEHQSQLIVRVP
mouse_dscam         VTIDNIDFTSSLRISNLSLMHNGNYTCIARNEAAAVEHQSQLIV---
rat_dscam           VTIDNIDFTSSLRISNLSLMHNGNYTCIARNEAAAVEHQSQLIV---
human_dscamL        VTIESKEFMSSLQISSVSLKHNGNYTCIASNAAATVSRERQLIV---
mouse_dscamL        VTIESKEFMSSLQISSVSLKHNGNYTCIASNAAATVSRERQLIV---
rat_dscamL          VTIESKEFMSSLQISSVSLKHNGNYTCIASNAAATVSRERQLIV---
dog_01              VTIDNIDFTSSLRISNLSLMHNGNYTCIARNEAAAVEHQSQLIV---
dog_02              VTIESKEFMSSLQISSVSLKHNGNYTCIASNAAATVSRERQLIV---
frog_01             VTIDNIDFTSSLRISNLSLMHNGNYTCIARNDAAAVEHQSQLIV---
frog_02             ITIETKEFMSSLQISSVSLKHNGNYTCIASNDAATVSRERQLIV---
fugu_01             VTVDNIDFTSSLRINNLTPDHNGNYTCIARNEAATVEHQSRLIV---
fugu_02             VTIDNIDFTSSLRISNLTLLHNGNYTCIARNQAAAVEHQSQLIV---
zebrafish_01        VTIDNIDFTSSLRISNLSEIHNGSYTCIARNEAAAVEHSIQLIV---
tetraodon_01        ITIDTKEFMSSLQISKVSLKHNGNYTCIASNDAATVSTERQLTV---
worm_01             NPRYTQLADGNLLITDAQIEDQGQFTCIARNTYGQQSQSTTLMV---
fly_9_9             TLVRLNKRTSLLNIDSLNAFHRGVYKCIATNPAGTSEYVAELQVN--
mosquito_09         NIMKSGQKISMLSIESVQSRHAGNYTCVARNKAGESQHTSELKV---
honeybee_10_09      SIVNTSKRVSLLTIDGVTARHAGEYTCSVSNAAGGTSYSATLAVN--
fly_9_01            LITKTTQRISMLSIESVHARHRANYTCVARNAAGVIYHTAELRVN--
fly_9_2             VVTKTSTRMSVLSIESARARHAGNYSCVATNNAGETRQWAVLAVN--
fly_9_3             IVTRNSQRLSVLSIESVRARHAGNYSCVATNNAGAITQSAMLAVN--
fly_9_4             IVTRNSQRISVLSIESVRARHAGNYSCVATNSAGETRQSAILAVN--
fly_9_5             TILKLSPKTSVLNIAAVEQDHRGVFKCIAENKAGSSFTTSELKVN--
fly_9_6             TVMQLNQRTTYLSVDALEAKHRGSYSCVAQNQAGEAIYSADLQVN--
fly_9_7             TLVRLNKRTSSLNVDSLEAVHRGSYKCIANNSAGYAEYVSTLDVN--
fly_9_8             SLSRLNPRTSSLSIDSLEARHRGLYRCIASNKAGSAEYSAELHVN--
fly_9_10            RIIKMSPKLSSLSIDAINGQHRGLFKCIATNAAGTSEQSAELMVN--
fly_9_11            VIGRMSSKSSTLNIDYIAAEHRGVYTCLARNQAGESSYSAELKVN--
fly_9_12            MASKIGERISLLTVESVKAANSGNYSCVASNNAGNVSSSAELLVN--
fly_9_13            RTNRISEKTSMISIPSASPAHTGRYTCIASNKAGTTTYSVDLTVN--
fly_9_14            RIG---KRINVLSIESVSAHHAGFYSCHAQNKAGITAHSARLIVN--
fly_9_15            KRG---KRINELTIEAVSAKHAGNYSCIAENKAGVANHTAELKVN--
fly_9_16            SMVKLGKKISALSIDIVRDHHAGNYTCVAVNRATSVNFTAELVVN--
fly_9_17            SIVKGGKKASILTIDSVHAGHAGNYTCKARNDADSAEYSAELIVN--
fly_9_18            AILRGGKRTSLLTIDSVHAGHAGNYTCKAKNQASSSEYSAALIVN--
fly_9_19            SVMKGGKRNSVLSIDSVQARHAGNYSCRAKNHAAAVNYTTDLIVN--
fly_9_20            SVVKGGKRNSVLSIDSVQARHAGNYSCRAKNHAAAVNYTTSLIVN--
fly_9_21            TVVKGGKRSSVLGIDNVQARHAGKYSCRAKNRAAAVNYTFDLVVN--
fly_9_22            TVLRGGKRTSMLTIDNVHARHAGKYSCRAKNHAAAVNYTTELIVN--
fly_9_23            TVYRGGKRTSMLTIDNVHARHAGKYSCRARNHASAVNFTTELIVN--
fly_9_24            AVLRGGKRTSVLTIDSVHAGHAGNYSCKAKNKAASSEYSAALIVN--
fly_9_25            NVVKGGKRNSMLSIDSVQARHAGKYSCRAKNHAAAVNYTTELIVN--
fly_9_26            NVVKGGKRNSMLSIDNVQARHAGKYSCRAKNYAAAVNYSTELIVN--
fly_9_27            STSKMGKRLSVLMIDAVSARHVGNYTCKARNLWASAVYTAQLTVN--
fly_9_28            TSSKIGKKVNVLTIDSVNGNNAGNYTCRARNKAQMVEYTAALIVN--
fly_9_29            LIAKMGRRSSVLTIESVADRHAGNYSCHGENAAGRATYSTQLRVI--
fly_9_30            TTSRVGRRGSVLTIEAVEASHAGNFTCHARNLAGHQQFTTPLNVY--
fly_9_31            TILMHGRRSSSLNIESVGGDHAGNYTCKGANRAGETTAETHLSVK--
fly_9_32            HKIDEYTLILSLRQT--TIGDSGNYTCVASNAAGVASRWSILKVK--
fly_9_33            TQATVGEHTSLLLINRAGEGHAGNYSCRAINQVGVAERRTRLTVN--
honeybee_10_01      LAKKVADRVSMLMISVITARHAGEYVCTAENAAGTASHSTTLTVN--
honeybee_10_02      TVTRISKHLSTLSIDGVSARHAGEYACSASNLAGSVSRSATLTVN--
honeybee_10_03      VIGSTNKKNSVLTIESVAASHAGEYTCSASNRAGATTHSSRLTVN--
honeybee_10_04      NIITN-KRVSFLSIDSVAARHAGRYKCIASNAAGSDSHTAVLSVN--
honeybee_10_05      VVTRSSKRISTLTIDSVAARHAGEYSCTATNEAGSATHVSVLSVN--
honeybee_10_06      ISVITKKRNSLLSIDSASPSHAGTYTCVASNEAGATSYSAELTVN--
honeybee_10_07      NVVATTKKNSILSIESVAARHAGEYTCSASNKAGATSHSAILAVN--
honeybee_10_08      SIA-TSRRVSLLTIDAVTASHAGEYTCMASNAAGGTSFTATLAVN--
honeybee_10_10      TITRINKHMSALSIESVAARHAGEYTCVATNRAGNVTHSTTLAVN--
honeybee_10_11      YTITKSKRLSVLAIDAVAARHAGEYTCTASNRAGASSHTAALAVN--
honeybee_10_12      TISSTGKRVSLMTIEAVSGSHAGEYTCTASNAAGATSYSATLAVN--
honeybee_10_13      TITKTGKKNSLLVIDSVTAHHAGEYTCVASNLVGSVSRSAELSVN--
honeybee_10_14      IVSNSGKRVKQLTIESVAARHAGEYTCVASNAAGSTSHSAKLDVN--
honeybee_10_15      SIVDLGGRGAILSIGSVQATHAGTYTCIAENLAGRHELSADLIVN--
honeybee_10_16      GITALGDRVSALTIPAVRGEHAGEYACVADNPAGRARHSAHLKVN--
honeybee_10_17      NVGKLGPRMSMMLIEPVTPDHAGRYTCIATNPSGKAIHEATLRVH--
mosquito_01         LDDRVKQVSGTLIIKDAVVDDSGKYLCVVNNSVGGESVETVLTV---
mosquito_02         --KSLGHSDAVLRIESVKKEDKGMYQCFIRNDQESAQASAELK----
mosquito_03         YVTVNGDVVSHLNITSIHSNDGGLYKCMASSKVGVAEHSAKLNV---
mosquito_04         LISRTSTRISTLSIDSVRDRHSGNYTCHAKNQAGLVEYTAVLFVN--
mosquito_05         LISRPSPRLSTLSIESVRDRHSGNYSCIAMNHAGSMDHVTPLLVN--
mosquito_06         LISRQTQRTSFLTIESVRDRHTGNYSCIAENPAGLAVHTASLFVN--
mosquito_07         TVSRTNQRMSVLTIEAVRDKHSGNYTCVAQNRAGQVQQTALLQVN--
mosquito_08         NIMKSGQKISILSIESVQSRHAGNYTCVARNNAGESQHTSELKV---
mosquito_10         NIMKSGQKISIFSIESVQSRHAGNYTCVARNNAGEAQHTSELKV---
mosquito_11         TVSKLGQKMSTLYIESIRSRHAGNYTCRASNAAGSVEHSSELKV---
mosquito_12         LITKGSGKISMLSIDSVHSRHAGNYTCSAKNKAGSVQHTAELQV---
mosquito_13         MITNGGPRVSILSIDAVDSRHAGNYTCHASNRAGSTKHTAELQV---
mosquito_14         LINPSGNKISMLSIESVLS-KAGNYTCSARNQAGTAEHTSQLRV---
mosquito_15         LIMRSGHKASMLTIESVQSRHAGNYTCHAANRAGEVMHTSLLQV---
mosquito_16         LVSKSGQRISMLTIESVQSYHAGNYTCMAKNVAGQANHTSELKV---
mosquito_17         SITKSGPKMSILNIESVQPRHAGKYTCVARNKAGFAEHSSELKV---
mosquito_18         SITKSGQKISMLSIETVQPRHAGNYTCLATNRAGSVEHTSELKV---
mosquito_19         LITKSGQKISILSIESVQPRHAGNYTCIARNRAGTAEHTSELKV---
mosquito_20         TITKSGQKMILLYIESVQARHAGNYTCVARNKAGFVEHTSELKV---
mosquito_21         LITSNGQKISFLSIESVQPRHAGNYTCIAKNRAGEAQHSSELKV---
mosquito_22         LITNSGHRISMLSIESVQPRHAGNYSCVANNKAGSAEYSSILNV---
mosquito_23         SITRSGQRSSLLSIESVQPWHAGNYTCAARNAAGTVEHNSELVV---
mosquito_24         IITKSGHRVSMLTIESVSSQHAGNYTCLARNKAGEVRHVSQLKV---
mosquito_25         IIGRVSERLSSLSIDPIGYFNRGTYECRVKNRAGEAFYSAELVIN--
mosquito_26         VVVKLSEKLSSLSINAIEPQHRGLYECRVKNKAGEASSNAELIIN--
mosquito_27         EITSIGKRSSSLNIPSVGADHSGVYTCIAKNVAGSRNQSAELFVN--
mosquito_28         SIVHSGRRVSTLTIESIRDHHAGNYTCRAKNQAGTVEQSTQLIIN--
mosquito_29         TITNIGKRAKVLTIDSVAARHAGNYTCEASNLADVVHYSASLVVN--
mosquito_30         TITSIGKRLSVLNIDSVHGRHAGNYTCEAQNKAETVSYTTELLVN--
mosquito_31         NQADFGKKAKALSIDGVNERHVGNYTCRATNQAEVTTFSAVLNVN--
mosquito_32         NIADFGKRTKALAIDGVDERYAGNYTCRATNRASSTYHTAELIVN--
mosquito_33         TALAFGKRAKALSIDGIAGSHAGNYTCRATNAAGVAEHTEQLIVN--
mosquito_34         RIET-RKRGSTLSIEAVRGAHAGNYSCQATNEAATTIATVELIV---
mosquito_35         -----------------------------------------------
mosquito_36         -DSSIRVEEGSLFIQNIQKSNEGYYLCEAINGIGSGLSAVTL-----
mosquito_37         EEILPNGVTSSLSIKRTERSDSALFTCMATNAFGSDDTS--------
mosquito_38         -ERIRQLPEGSLFIKDVIRQDAGDYTCTAENSIAKDSITHRLIV---
                                                                   
