# Supplementary material for: Tracking the evolution of alternatively spliced exons within the Dscam family
Source: BMC Evol Biol. 2006 Feb 16;6:16. doi: 10.1186/1471-2148-6-16 (PMC1397879; doi:10.1186/1471-2148-6-16)
Supplement: Additional File 4 — Alignment of Dscam exon 17 homologs. Alignment of sequences found using variants of Dscam exon 17 from Drosophila as queries. ClustalW format, viewable as plain text. [file 1471-2148-6-16-S4.txt]

CLUSTAL W (1.83) multiple sequence alignment


fly_17_01           -TIAPSRDLPELS------AEDTIRIILSNLNLVVPVVAALLVIIIAIIVICILRSKGNH
mosquito_14_01      -TIAPTRDIPELT------AEDTIRIILSNLNLVVPVVAALLVIIIAIIVICILRSKGN-
honeybee_22_01      -TIAPARELPDVNGGGN--DEDPMKIFMANLNLVVPVVAAILVIIVAVIVICVLRGKGHG
fly_17_02           GTIAPLDDGSGHGNVHTRIRLPAWMPEWLDLNFMVPLIATVVVVAVGICVVCVALSRRRA
mosquito_14_02      GTVAPIFG-----SVQPGTIYPPWIPHWIDLNVMVPLIATVIVVAVGVLVICVAISRRRD
honeybee_22_02      -TIAPPVRNGDNDSTDVRRYFP-WLPGWLDVNVVVPVGATIVVIIVGIVVICVALSRRTR
human_dscam         GTIPPLIKSVVQN--------EEGLTTNEGLKMLVTISCILVGVLLLFVLLLVVRRRRRE
mouse_dscam         GTIPPLIKSVVQS--------EEGLTTNEGLKILVTISCILVGVLLLFVLLLVVRRRRRE
rat_dscam           GTIPPLIKSVVQS--------EEGLTTNEGLKILVTISCILVGVLLLFVLLLVVRRRRRE
zebrafish_01        GTIPPLVKTLVKD--------PVKKTSNEGMKMMVTISCILVGMVLLFVLLMVLRRRRRE
zebrafish_02        GTIAPLPKSVDPS--------QENRQGNEGLKMMVTIICILVAICMVFIVLLVLRRRRRE
tetraodon_01        GTIAPLVKAPNVS--------DHKSGGGEGLKMMVTISCVLVGIVVIFTGLLMLRRRRRE
frog_01             GTIPPLVKSVEAS--------EEGMSNNKGIKMLVTISCILIGVLLLFALLLIVRRRRRE
human_dscamL        GTIPPIKSAQ---------------GEGDDVKKLFTIGCPVILATLGVALLFIVRKKRKE
mouse_dscamL        GTIPPIKSAQ---------------GEGDDVKKLFTIGCPVILATLGVALLFVVRKKRKE
rat_dscamL          GTIPPIKSAQ---------------GEGDDVKKLFTIGCPVILATLGVALLFVVRKKRKE
tetraodon_02        GTIPPIKSAR---------------GEGDDVKKLFSIGSPVILVTLGVALLFIIRKKRKE
frog_02             GTIPPIKSAQ---------------GEGDDVKKLFSIASPVILATLGVALLFIIRKKRKE
                     *:.*                        .:: :..: . ::   : .  : :   :   

fly_17_01           HKD--------
mosquito_14_01      -----------
honeybee_22_01      SDK--------
fly_17_02           DDMRGGQKDVY
mosquito_14_02      DDPRCGPKDVY
honeybee_22_02      GPEQTRLR---
human_dscam         QRLKRLRD---
mouse_dscam         QRLKRLRD---
rat_dscam           QRLKRLRD---
zebrafish_01        QRLKRLRD---
zebrafish_02        QRLKRLRD---
tetraodon_01        QRLKRLRG---
frog_01             QRLKRLRD---
human_dscamL        KRLKRLRG---
mouse_dscamL        KRLKRLRG---
rat_dscamL          KRLKRLRG---
tetraodon_02        KRLKRLRG---
frog_02             KRLKRLRG---
                               
