# Supplementary material for: Tracking the evolution of alternatively spliced exons within the Dscam family
Source: BMC Evol Biol. 2006 Feb 16;6:16. doi: 10.1186/1471-2148-6-16 (PMC1397879; doi:10.1186/1471-2148-6-16)
Supplement: Additional File 5 — Locations of sequences similar to Dscam exons. Locations of the sequences referenced in additional files 1, 2, 3, 4 and in the text. Locations are given on chromosomal assemblies from Ensembl version 20 or from contigs referenced in the methods. The file is in Microsoft Excel format. Stop coordinates less than start coordinates indicate that elements are in the (-) strand. [file 1471-2148-6-16-S5.xls]

## Sheet: Sheet1
query	sequence tag	chromosome	strand	start postion	stop position	genome
exon 4	human_dscam	21	-	40985324	40985046	Homo sapiens
exon 4	human_dscamL	11	-	117185383	117185097	Homo sapiens
exon 4	mouse_dscam	16	-	97836581	97836346	Mus musculus
exon 4	mouse_dscamL	9	+	45552228	45552611	Mus musculus
exon 4	rat_dscam	11	+	18337	18563	Rattus norvegicus
exon 4	rat_dscamL	8	+	48434803	48435181	Rattus norvegicus
exon 4	zebrafish_01	7	+	59652008	59652449	Danio rerio
exon 4	zebrafish_02	15	+	15583776	15584076	Danio rerio
exon 4	tetraodon_01	SCAF10130	+	8412	8973	Tetraodon nigroviridis
exon 4	tetraodon_02	Zv4_NA6054	+	23191	23743	Tetraodon nigroviridis
exon 4	frog_01	scaffold_2942	+	29870	30002	Xenopus tropicalis
exon 4	frog_02	scaffold_109	+	769737	769869	Xenopus tropicalis
exon 4	honeybee_4_08	Contig14520.1.31464	-	13090	12927	Apis mellifera
exon 4	honeybee_4_07	Contig14520.1.31464	-	12191	12028	Apis mellifera
exon 4	honeybee_4_06	Contig14520.1.31464	-	11641	11478	Apis mellifera
exon 4	honeybee_4_05	Contig14520.1.31464	-	11171	11009	Apis mellifera
exon 4	honeybee_4_04	Contig14520.1.31464	-	10709	10546	Apis mellifera
exon 4	honeybee_4_03	Contig14520.1.31464	-	10336	10193	Apis mellifera
exon 4	honeybee_4_02	Contig14520.1.31464	-	7918	7779	Apis mellifera
exon 4	honeybee_4_01	Contig14520.1.31464	-	7385	7222	Apis mellifera
exon 4	honeybee_homolog_4_01	Contig1046.1.61367	+	1146	1309	Apis mellifera
exon 4	fly_4_12	2R	-	2427868	2427705	Drosophila melanogaster
exon 4	fly_4_11	2R	-	2427529	2427366	Drosophila melanogaster
exon 4	fly_4_10	2R	-	2427006	2426843	Drosophila melanogaster
exon 4	fly_4_09	2R	-	2426384	2426212	Drosophila melanogaster
exon 4	fly_4_08	2R	-	2426081	2425918	Drosophila melanogaster
exon 4	fly_4_07	2R	-	2425795	2425619	Drosophila melanogaster
exon 4	fly_4_06	2R	-	2425519	2425381	Drosophila melanogaster
exon 4	fly_4_05	2R	-	2425250	2425110	Drosophila melanogaster
exon 4	fly_4_04	2R	-	2424950	2424781	Drosophila melanogaster
exon 4	fly_4_03	2R	-	2424667	2424532	Drosophila melanogaster
exon 4	fly_4_02	2R	-	2424392	2424254	Drosophila melanogaster
exon 4	fly_4_01	2R	-	2424096	2423924	Drosophila melanogaster
exon 4	fly_homolog_4_02	3L	-	7143069	7142949	Drosophila melanogaster
exon 4	fly_homolog_4_01	3R	-	13318335	13318183	Drosophila melanogaster
exon 4	mosquito_4_14	3L	+	11364050	11364189	Anopheles gambiae
exon 4	mosquito_4_13	3L	+	11363343	11363506	Anopheles gambiae
exon 4	mosquito_4_12	3L	+	11362933	11363083	Anopheles gambiae
exon 4	mosquito_4_11	3L	+	11362493	11362631	Anopheles gambiae
exon 4	mosquito_4_10	3L	+	11362113	11362276	Anopheles gambiae
exon 4	mosquito_4_09	3L	+	11361695	11361867	Anopheles gambiae
exon 4	mosquito_4_08	3L	+	11361214	11361380	Anopheles gambiae
exon 4	mosquito_4_07	3L	+	11360839	11361011	Anopheles gambiae
exon 4	mosquito_4_06	3L	+	11360442	11360586	Anopheles gambiae
exon 4	mosquito_4_05	3L	+	11360066	11360210	Anopheles gambiae
exon 4	mosquito_4_04	3L	+	11359674	11359807	Anopheles gambiae
exon 4	mosquito_4_03	3L	+	11359258	11359428	Anopheles gambiae
exon 4	mosquito_4_02	3L	+	11358898	11359064	Anopheles gambiae
exon 4	mosquito_4_01	3L	+	11358391	11358563	Anopheles gambiae
exon 4	mosquito_homolog_4_02	2L	+	5207140	5207324	Anopheles gambiae
exon 4	mosquito_homolog_4_01	2L	+	11894619	11894771	Anopheles gambiae
exon 17	human_dscam	21	-	40367537	40367405	Homo sapiens
exon 17	human_dscamL	11	-	116844168	116844011	Homo sapiens
exon 17	mouse_dscam	16	-	97438479	97438347	Mus musculus
exon 17	mouse_dscamL	9	+	45848840	45848997	Mus musculus
exon 17	rat_dscam	11	-	37061269	37061137	Rattus norvegicus
exon 17	rat_dscamL	8	+	45848840	45848997	Rattus norvegicus
exon 17	zebrafish_01	Zv4_scaffold2115	-	58778	58646	Danio rerio
exon 17	zebrafish_02	Zv4_scaffold1041.7	-	707133	707010	Danio rerio
exon 17	tetraodon_01	SCAF14228	-	114871	114693	Tetraodon nigroviridis
exon 17	tetraodon_02	7	-	5388557	5388400	Tetraodon nigroviridis
exon 17	frog_01	scaffold_1959	+	38883	39018	Xenopus tropicalis
exon 17	frog_02	scaffold_109	+	876743	876900	Xenopus tropicalis
exon 17	mosquito_14_02	3L	+	11405350	11405549	Anopheles gambiae
exon 17	mosquito_14_01	3L	+	11404960	11405124	Anopheles gambiae
exon 17	fly_17_02	2R	-	2387266	2387052	Drosophila melanogaster
exon 17	fly_17_01	2R	+	2387519	2387683	Drosophila melanogaster
exon 17	honeybee_22_02	Group4	+	1540391	1540588	Apis mellifera
exon 17	honeybee_22_01	Group4	+	1540169	1540348	Apis mellifera
exon 6	fly_6_48	2R	-	2421551	2421426	Drosophila melanogaster
exon 6	fly_6_47	2R	-	2421316	2421191	Drosophila melanogaster
exon 6	fly_6_46	2R	-	2421107	2420982	Drosophila melanogaster
exon 6	fly_6_45	2R	-	2420909	2420775	Drosophila melanogaster
exon 6	fly_6_44	2R	-	2420692	2420567	Drosophila melanogaster
exon 6	fly_6_43	2R	-	2420467	2420342	Drosophila melanogaster
exon 6	fly_6_42	2R	-	2420247	2420122	Drosophila melanogaster
exon 6	fly_6_41	2R	-	2420041	2419916	Drosophila melanogaster
exon 6	fly_6_40	2R	-	2419832	2419707	Drosophila melanogaster
exon 6	fly_6_39	2R	-	2419629	2419504	Drosophila melanogaster
exon 6	fly_6_38	2R	+	2419332	2419445	Drosophila melanogaster
exon 6	fly_6_37	2R	-	2419241	2419116	Drosophila melanogaster
exon 6	fly_6_36	2R	-	2419031	2418903	Drosophila melanogaster
exon 6	fly_6_35	2R	-	2418817	2418689	Drosophila melanogaster
exon 6	fly_6_34	2R	-	2418616	2418491	Drosophila melanogaster
exon 6	fly_6_33	2R	-	2418425	2418300	Drosophila melanogaster
exon 6	fly_6_32	2R	-	2418208	2418083	Drosophila melanogaster
exon 6	fly_6_31	2R	-	2417998	2417873	Drosophila melanogaster
exon 6	fly_6_30	2R	-	2417770	2417645	Drosophila melanogaster
exon 6	fly_6_29	2R	-	2417552	2417427	Drosophila melanogaster
exon 6	fly_6_28	2R	-	2417342	2417217	Drosophila melanogaster
exon 6	fly_6_27	2R	-	2417132	2417007	Drosophila melanogaster
exon 6	fly_6_26	2R	-	2416926	2416801	Drosophila melanogaster
exon 6	fly_6_25	2R	-	2416711	2416586	Drosophila melanogaster
exon 6	fly_6_24	2R	-	2416316	2416191	Drosophila melanogaster
exon 6	fly_6_23	2R	-	2416112	2415987	Drosophila melanogaster
exon 6	fly_6_22	2R	-	2415907	2415782	Drosophila melanogaster
exon 6	fly_6_21	2R	-	2415711	2415586	Drosophila melanogaster
exon 6	fly_6_20	2R	-	2415502	2415377	Drosophila melanogaster
exon 6	fly_6_19	2R	-	2415302	2415177	Drosophila melanogaster
exon 6	fly_6_18	2R	-	2415079	2414957	Drosophila melanogaster
exon 6	fly_6_17	2R	-	2414838	2414716	Drosophila melanogaster
exon 6	fly_6_16	2R	-	2414594	2414466	Drosophila melanogaster
exon 6	fly_6_15	2R	-	2414267	2414145	Drosophila melanogaster
exon 6	fly_6_14	2R	-	2413924	2413799	Drosophila melanogaster
exon 6	fly_6_13	2R	-	2412941	2412816	Drosophila melanogaster
exon 6	fly_6_12	2R	-	2412724	2412599	Drosophila melanogaster
exon 6	fly_6_11	2R	-	2412486	2412361	Drosophila melanogaster
exon 6	fly_6_10	2R	-	2412199	2412074	Drosophila melanogaster
exon 6	fly_6_09	2R	-	2411983	2411854	Drosophila melanogaster
exon 6	fly_6_08	2R	-	2411807	2411682	Drosophila melanogaster
exon 6	fly_6_07	2R	-	2411606	2411481	Drosophila melanogaster
exon 6	fly_6_06	2R	-	2411399	2411274	Drosophila melanogaster
exon 6	fly_6_05	2R	-	2411183	2411058	Drosophila melanogaster
exon 6	fly_6_04	2R	-	2411010	2410885	Drosophila melanogaster
exon 6	fly_6_03	2R	-	2410813	2410688	Drosophila melanogaster
exon 6	fly_6_02	2R	-	2410617	2410501	Drosophila melanogaster
exon 6	fly_6_01	2R	-	2410415	2410293	Drosophila melanogaster
exon 6	fly_homolog_02	2R_985	-	20526	20392	Drosophila melanogaster
exon 6	fly_homolog_01	2R_985	-	16959	16834	Drosophila melanogaster
exon 6	mosquito_6_30	3L	+	11381908	11382030	Anopheles gambiae
exon 6	mosquito_6_29	3L	+	11381644	11381766	Anopheles gambiae
exon 6	mosquito_6_28	3L	+	11381393	11381515	Anopheles gambiae
exon 6	mosquito_6_27	3L	+	11380856	11380978	Anopheles gambiae
exon 6	mosquito_6_26	3L	+	11380396	11380521	Anopheles gambiae
exon 6	mosquito_6_25	3L	+	11380072	11380197	Anopheles gambiae
exon 6	mosquito_6_24	3L	+	11379816	11379941	Anopheles gambiae
exon 6	mosquito_6_23	3L	+	11379541	11379666	Anopheles gambiae
exon 6	mosquito_6_22	3L	+	11379307	11379432	Anopheles gambiae
exon 6	mosquito_6_21	3L	+	11379070	11379195	Anopheles gambiae
exon 6	mosquito_6_20	3L	+	11378846	11378971	Anopheles gambiae
exon 6	mosquito_6_19	3L	+	11378628	11378753	Anopheles gambiae
exon 6	mosquito_6_18	3L	+	11377834	11377955	Anopheles gambiae
exon 6	mosquito_6_17	3L	+	11377411	11377536	Anopheles gambiae
exon 6	mosquito_6_16	3L	+	11378377	11378502	Anopheles gambiae
exon 6	mosquito_6_15	3L	+	11378141	11378266	Anopheles gambiae
exon 6	mosquito_6_14	3L	+	11377586	11377711	Anopheles gambiae
exon 6	mosquito_6_13	3L	+	11377161	11377286	Anopheles gambiae
exon 6	mosquito_6_12	3L	+	11376952	11377074	Anopheles gambiae
exon 6	mosquito_6_11	3L	+	11376722	11376844	Anopheles gambiae
exon 6	mosquito_6_10	3L	+	11376383	11376505	Anopheles gambiae
exon 6	mosquito_6_09	3L	+	11376208	11376330	Anopheles gambiae
exon 6	mosquito_6_08	3L	+	11376002	11376124	Anopheles gambiae
exon 6	mosquito_6_07	3L	+	11375739	11375864	Anopheles gambiae
exon 6	mosquito_6_06	3L	+	11375558	11375683	Anopheles gambiae
exon 6	mosquito_6_05	3L	+	11375280	11375402	Anopheles gambiae
exon 6	mosquito_6_04	3L	+	11374973	11375098	Anopheles gambiae
exon 6	mosquito_6_03	3L	+	11374727	11374852	Anopheles gambiae
exon 6	mosquito_6_02	3L	+	11374324	11374449	Anopheles gambiae
exon 6	mosquito_6_01	3L	+	11373986	11374111	Anopheles gambiae
exon 6	mosquito_homolog_01	2R	+	42780597	42780704	Anopheles gambiae
exon 6	honeybee_6_01	Contig2106.1.8654	+	3588	3714	Apis mellifera
exon 6	honeybee_6_02	Contig2106.1.8654	+	3270	3395	Apis mellifera
exon 6	honeybee_6_03	Contig2106.1.8654	+	6117	6242	Apis mellifera
exon 6	honeybee_6_04	Contig2106.1.8654	+	8220	8345	Apis mellifera
exon 6	honeybee_6_05	Contig2106.1.8654	+	3649	-3714	Apis mellifera
exon 6	honeybee_6_06	Contig2106.1.8654	+	8416	8524	Apis mellifera
exon 6	honeybee_6_07	Contig2106.1.8654	+	6337	6462	Apis mellifera
exon 6	honeybee_6_08	Contig2106.1.8654	+	3977	4102	Apis mellifera
exon 6	honeybee_6_09	Contig2106.1.8654	+	8459	8545	Apis mellifera
exon 6	honeybee_6_10	Contig2106.1.8654	+	3794	3919	Apis mellifera
exon 6	honeybee_6_11	Contig2107.1.11831	+	8088	8213	Apis mellifera
exon 6	honeybee_6_12	Contig2107.1.11831	+	36	161	Apis mellifera
exon 6	honeybee_6_13	Contig2107.1.11831	+	7470	7595	Apis mellifera
exon 6	honeybee_6_14	Contig2107.1.11831	+	7056	7181	Apis mellifera
exon 6	honeybee_6_15	Contig2107.1.11831	+	1491	1616	Apis mellifera
exon 6	honeybee_6_16	Contig2107.1.11831	+	5463	5591	Apis mellifera
exon 6	honeybee_6_17	Contig2107.1.11831	+	6105	6230	Apis mellifera
exon 6	honeybee_6_18	Contig2107.1.11831	+	768	893	Apis mellifera
exon 6	honeybee_6_19	Contig2107.1.11831	+	6510	6635	Apis mellifera
exon 6	honeybee_6_20	Contig2107.1.11831	+	1264	1388	Apis mellifera
exon 6	honeybee_6_21	Contig2107.1.11831	+	6697	6819	Apis mellifera
exon 6	honeybee_6_22	Contig2107.1.11831	+	4972	5097	Apis mellifera
exon 6	honeybee_6_23	Contig2107.1.11831	+	3007	3132	Apis mellifera
exon 6	honeybee_6_24	Contig2107.1.11831	+	9253	9375	Apis mellifera
exon 6	honeybee_6_25	Contig2107.1.11831	+	7237	7362	Apis mellifera
exon 6	honeybee_6_26	Contig2107.1.11831	+	6298	6423	Apis mellifera
exon 6	honeybee_6_27	Contig2107.1.11831	+	7813	7938	Apis mellifera
exon 6	honeybee_6_28	Contig2107.1.11831	+	7639	7764	Apis mellifera
exon 6	honeybee_6_29	Contig2107.1.11831	+	5150	5275	Apis mellifera
exon 6	honeybee_6_30	Contig2107.1.11831	+	959	1084	Apis mellifera
exon 6	honeybee_6_31	Contig2107.1.11831	+	3521	3646	Apis mellifera
exon 6	honeybee_6_32	Contig2107.1.11831	+	3230	3355	Apis mellifera
exon 6	honeybee_6_33	Contig2107.1.11831	+	2822	2947	Apis mellifera
exon 6	honeybee_6_34	Contig2107.1.11831	+	6896	7018	Apis mellifera
exon 6	honeybee_6_35	Contig2107.1.11831	+	5771	5896	Apis mellifera
exon 6	honeybee_6_36	Contig2107.1.11831	+	209	337	Apis mellifera
exon 6	honeybee_6_37	Contig2107.1.11831	+	26	62	Apis mellifera
exon 6	honeybee_6_38	Contig2107.1.11831	+	1701	1826	Apis mellifera
exon 6	honeybee_6_39	Contig24636.1.4952	+	645	773	Apis mellifera
exon 6	honeybee_6_40	Contig24636.1.4952	+	3894	4019	Apis mellifera
exon 6	honeybee_6_41	Contig24636.1.4952	+	2397	2522	Apis mellifera
exon 6	honeybee_6_42	Contig24636.1.4952	+	1953	2042	Apis mellifera
exon 6	honeybee_6_43	Contig24636.1.4952	+	2172	2297	Apis mellifera
exon 6	honeybee_6_44	Contig24636.1.4952	+	213	335	Apis mellifera
exon 6	honeybee_6_45	Contig24636.1.4952	+	1369	1521	Apis mellifera
exon 6	honeybee_homolog_01	Contig2107.1.11831	+	448	582	Apis mellifera
exon 9	human_dscam	21	+	40588361	4058849	Homo sapiens
exon 9	human_dscamL	11	+	116913825	116914064	Homo sapiens
exon 9	mouse_dscam	16	+	97598222	97598494	Mus musculus
exon 9	mouse_dscamL	9	+	45785914	45786153	Mus musculus
exon 9	rat_dscam	11	+	37226527	37226799	Rattus norvegicus
exon 9	rat_dscamL	8	+	48665141	48665380	Rattus norvegicus
exon 9	zebrafish_01	6	+	14603276	14603548	Danio rerio
exon 9	tetraodon_01	16	+	1272508	1272717	Tetraodon nigroviridis
exon 9	frog_01	scaffold_2885	+	50452	50724	Xenopus tropicalis
exon 9	frog_02	scaffold_109	+	846335	846574	Xenopus tropicalis
exon 9	fugu_01	scaffold_583	+	57671	57943	Takifugu rubripes
exon 9	fugu_02	scaffold_5027	+	7224	7457	Takifugu rubripes
exon 9	dog_01	AAEX01011276	+	256267	256539	Canis familiaris
exon 9	dog_02	AAEX01009360	+	48264	48503	Canis familiaris
exon 9	worm_01	X	+	9722125	9722391	Caenorhabditis elegans
exon 9	honeybee_10_17	Contig2108.1.21684	+	13332	13613	Apis mellifera
exon 9	honeybee_10_16	Contig2108.1.21684	+	11925	12173	Apis mellifera
exon 9	honeybee_10_15	Contig2108.1.21684	+	11180	11461	Apis mellifera
exon 9	honeybee_10_14	Contig2108.1.21684	+	10651	10935	Apis mellifera
exon 9	honeybee_10_13	Contig2108.1.21684	+	10176	10463	Apis mellifera
exon 9	honeybee_10_12	Contig2108.1.21684	+	9553	9840	Apis mellifera
exon 9	honeybee_10_11	Contig2108.1.21684	+	9061	9345	Apis mellifera
exon 9	honeybee_10_10	Contig2108.1.21684	+	8488	8772	Apis mellifera
exon 9	honeybee_10_09	Contig2108.1.21684	+	7966	8250	Apis mellifera
exon 9	honeybee_10_08	Contig2108.1.21684	+	7387	7668	Apis mellifera
exon 9	honeybee_10_07	Contig2108.1.21684	+	6898	7182	Apis mellifera
exon 9	honeybee_10_06	Contig2108.1.21684	+	6394	6675	Apis mellifera
exon 9	honeybee_10_05	Contig2108.1.21684	+	5308	5604	Apis mellifera
exon 9	honeybee_10_04	Contig2108.1.21684	+	4471	4752	Apis mellifera
exon 9	honeybee_10_03	Contig2108.1.21684	+	3972	4259	Apis mellifera
exon 9	honeybee_10_02	Contig2108.1.21684	+	3427	3714	Apis mellifera
exon 9	honeybee_10_01	Contig2108.1.21684	+	2918	3202	Apis mellifera
exon 9	mosquito_10_38	3L	+	11402255	11402470	Anopheles gambiae
exon 9	mosquito_10_37	3L	+	11400701	11400976	Anopheles gambiae
exon 9	mosquito_10_36	3L	+	11400587	11400685	Anopheles gambiae
exon 9	mosquito_10_35	3L	+	11400346	11400456	Anopheles gambiae
exon 9	mosquito_10_34	3L	+	11399185	11399472	Anopheles gambiae
exon 9	mosquito_10_33	3L	+	11398827	11399120	Anopheles gambiae
exon 9	mosquito_10_32	3L	+	11398425	11398718	Anopheles gambiae
exon 9	mosquito_10_31	3L	+	11398016	11398309	Anopheles gambiae
exon 9	mosquito_10_30	3L	+	11397503	11397784	Anopheles gambiae
exon 9	mosquito_10_29	3L	+	11397146	11397427	Anopheles gambiae
exon 9	mosquito_10_28	3L	+	11396808	11397041	Anopheles gambiae
exon 9	mosquito_10_27	3L	+	11396345	11396590	Anopheles gambiae
exon 9	mosquito_10_26	3L	+	11395949	11396233	Anopheles gambiae
exon 9	mosquito_10_25	3L	+	11395569	11395856	Anopheles gambiae
exon 9	mosquito_10_24	3L	+	11395206	11395490	Anopheles gambiae
exon 9	mosquito_10_23	3L	+	11394855	11395085	Anopheles gambiae
exon 9	mosquito_10_22	3L	+	11394455	11394685	Anopheles gambiae
exon 9	mosquito_10_21	3L	+	11392796	11393074	Anopheles gambiae
exon 9	mosquito_10_20	3L	+	11392377	11392658	Anopheles gambiae
exon 9	mosquito_10_19	3L	+	11391971	11392252	Anopheles gambiae
exon 9	mosquito_10_18	3L	+	11390513	11390791	Anopheles gambiae
exon 9	mosquito_10_17	3L	+	11390201	11390428	Anopheles gambiae
exon 9	mosquito_10_16	3L	+	11389745	11390026	Anopheles gambiae
exon 9	mosquito_10_15	3L	+	11389353	11389631	Anopheles gambiae
exon 9	mosquito_10_14	3L	+	11389021	11389254	Anopheles gambiae
exon 9	mosquito_10_13	3L	+	11388606	11388884	Anopheles gambiae
exon 9	mosquito_10_12	3L	+	11388224	11388502	Anopheles gambiae
exon 9	mosquito_10_11	3L	+	11387841	11388119	Anopheles gambiae
exon 9	mosquito_10_10	3L	+	11387405	11387683	Anopheles gambiae
exon 9	mosquito_10_09	3L	+	11386938	11387216	Anopheles gambiae
exon 9	mosquito_10_08	3L	+	11386477	11386755	Anopheles gambiae
exon 9	mosquito_10_07	3L	+	11386062	11386292	Anopheles gambiae
exon 9	mosquito_10_06	3L	+	11385601	11385882	Anopheles gambiae
exon 9	mosquito_10_05	3L	+	11385212	11385493	Anopheles gambiae
exon 9	mosquito_10_04	3L	+	11384809	11385090	Anopheles gambiae
exon 9	mosquito_10_03	3L	+	11384331	11384636	Anopheles gambiae
exon 9	mosquito_10_02	3L	+	11383054	11383293	Anopheles gambiae
exon 9	mosquito_10_01	3L	+	11382826	11383047	Anopheles gambiae
exon 9	fly_9_33	2R	-	2408599	2408292	Drosophila melanogaster
exon 9	fly_9_32	2R	-	2408196	2407907	Drosophila melanogaster
exon 9	fly_9_31	2R	-	2407831	2407542	Drosophila melanogaster
exon 9	fly_9_30	2R	-	2407458	2407169	Drosophila melanogaster
exon 9	fly_9_29	2R	-	2407068	2406776	Drosophila melanogaster
exon 9	fly_9_28	2R	-	2406677	2406385	Drosophila melanogaster
exon 9	fly_9_27	2R	-	2406253	2405961	Drosophila melanogaster
exon 9	fly_9_26	2R	-	2405856	2405564	Drosophila melanogaster
exon 9	fly_9_25	2R	-	2405471	2405179	Drosophila melanogaster
exon 9	fly_9_24	2R	-	2404910	2404618	Drosophila melanogaster
exon 9	fly_9_23	2R	-	2404524	2404232	Drosophila melanogaster
exon 9	fly_9_22	2R	-	2404150	2403864	Drosophila melanogaster
exon 9	fly_9_21	2R	-	2403783	2403540	Drosophila melanogaster
exon 9	fly_9_20	2R	-	2403293	2403004	Drosophila melanogaster
exon 9	fly_9_19	2R	-	2402897	2402608	Drosophila melanogaster
exon 9	fly_9_18	2R	-	2402520	2402228	Drosophila melanogaster
exon 9	fly_9_17	2R	-	2402134	2401845	Drosophila melanogaster
exon 9	fly_9_16	2R	-	2401734	2401445	Drosophila melanogaster
exon 9	fly_9_15	2R	-	2401344	2401055	Drosophila melanogaster
exon 9	fly_9_14	2R	-	2400972	2400683	Drosophila melanogaster
exon 9	fly_9_13	2R	-	2400592	2400303	Drosophila melanogaster
exon 9	fly_9_12	2R	-	2400217	2399928	Drosophila melanogaster
exon 9	fly_9_11	2R	-	2399830	2399541	Drosophila melanogaster
exon 9	fly_9_10	2R	-	2399439	2399150	Drosophila melanogaster
exon 9	fly_9_09	2R	-	2399061	2398772	Drosophila melanogaster
exon 9	fly_9_08	2R	-	2398683	2398394	Drosophila melanogaster
exon 9	fly_9_07	2R	-	2398278	2397989	Drosophila melanogaster
exon 9	fly_9_06	2R	-	2397720	2397431	Drosophila melanogaster
exon 9	fly_9_05	2R	-	2397312	2397017	Drosophila melanogaster
exon 9	fly_9_04	2R	-	2396905	2396616	Drosophila melanogaster
exon 9	fly_9_03	2R	-	2396120	2395834	Drosophila melanogaster
exon 9	fly_9_02	2R	-	2395565	2395288	Drosophila melanogaster
exon 9	fly_9_01	2R	-	2394882	2394587	Drosophila melanogaster
